# Supplementary material for: Growth of Lahontan cutthroat trout from multiple sources re-introduced into Sagehen Creek, CA
Source: PeerJ. 2022 May 18;10:e13322. doi: 10.7717/peerj.13322 (PMC9123885; doi:10.7717/peerj.13322)
Supplement: Supplemental Information 1 — Includes the experimental reach for each fish (XR) and the unique identifier (fish_id) for every fish. [file peerj-10-13322-s001.csv]

reach	fish_id	stock	initial_weight_g	final_weight_g	weight_growth_g	initial_SL_mm	final_SL_mm	SL_growth_mm
XR1	192	Pilot Peak	53.8	45.7	-8.1	166	165	-1
XR1	193	Pilot Peak	66.9	57.9	-9	166	168	2
XR1	194	Pilot Peak	120.5	108	-12.5	199	208	9
XR1	195	Pilot Peak	61.1	61.1	0	165	173	8
XR1	196	Pilot Peak	55.2	58.4	3.2	156	159	3
XR1	197	Pilot Peak	101	99.4	-1.6	186	195	9
XR1	198	Pilot Peak	98.8	85.6	-13.2	187	195	8
XR2	208	Pilot Peak	109.8	107.5	-2.3	200	208	8
XR2	209	Pilot Peak	65.5	60.4	-5.1	169	168	-1
XR2	210	Pilot Peak	82.9	75.6	-7.3	177	178	1
XR2	211	Pilot Peak	87.6	82.7	-4.9	179	189	10
XR2	212	Pilot Peak	108.2	90.8	-17.4	188	189	1
XR2	213	Pilot Peak	98.3	87.4	-10.9	195	200	5
XR3	223	Pilot Peak	39	38.8	-0.2	152	149	-3
XR3	224	Pilot Peak	41.6	40.5	-1.1	148	153	5
XR3	225	Pilot Peak	67.5	55.2	-12.3	156	160	4
XR3	226	Pilot Peak	54.1	62.1	8	162	170	8
XR3	227	Pilot Peak	89.3	88.1	-1.2	187	197	10
XR3	228	Pilot Peak	85.3	69.6	-15.7	182	184	2
XR3	229	Pilot Peak	87	80.1	-6.9	184	189	5
XR3	230	Pilot Peak	81.1	75.9	-5.2	179	185	6
XR4	234	Pilot Peak	61.2	58.1	-3.1	163	161	-2
XR4	235	Pilot Peak	96.6	95.6	-1	185	194	9
XR4	236	Pilot Peak	75	72	-3	175	173	-2
XR4	237	Pilot Peak	73.5	70.2	-3.3	174	182	8
XR5	254	Pilot Peak	101.4	97.9	-3.5	195	196	1
XR5	255	Pilot Peak	57.8	68.8	11	167	171	4
XR5	256	Pilot Peak	95.5	90.4	-5.1	188	188	0
XR5	257	Pilot Peak	86.1	93.5	7.4	182	194	12
XR5	258	Pilot Peak	130.4	130.8	0.4	207	209	2
XR5	259	Pilot Peak	127.4	134	6.6	202	207	5
XR6	262	Pilot Peak	109.6	106.3	-3.3	199	203	4
XR6	263	Pilot Peak	122.1	114.4	-7.7	210	207	-3
XR6	264	Pilot Peak	102.1	98	-4.1	195	202	7
XR6	265	Pilot Peak	136.4	136.2	-0.2	207	216	9
XR6	267	Pilot Peak	46.1	44.9	-1.2	139	145	6
XR6	268	Pilot Peak	94.8	94.2	-0.6	187	187	0
XR6	269	Pilot Peak	87.1	74.6	-12.5	173	180	7
XR7	281	Pilot Peak	36.2	34.9	-1.3	148	150	2
XR7	282	Pilot Peak	46.3	46.4	0.1	157	161	4
XR7	283	Pilot Peak	39.9	46.5	6.6	142	153	11
XR7	284	Pilot Peak	54.3	56.7	2.4	159	161	2
XR7	285	Pilot Peak	59.6	64.2	4.6	165	166	1
XR7	286	Pilot Peak	75.1	77.6	2.5	177	181	4
XR7	287	Pilot Peak	79.7	87.6	7.9	179	192	13
XR7	289	Pilot Peak	104.6	112.4	7.8	191	202	11
XR7	290	Pilot Peak	104.5	125.5	21	198	203	5
XR8	304	Pilot Peak	129.5	127.3	-2.2	212	214	2
XR8	305	Pilot Peak	105.2	104.2	-1	198	198	0
XR8	306	Pilot Peak	102.2	102.9	0.7	199	205	6
XR8	308	Pilot Peak	169.5	153.1	-16.4	224	230	6
XR8	309	Pilot Peak	150.8	150.1	-0.7	224	223	-1
XR8	310	Pilot Peak	160.7	150.5	-10.2	220	216	-4
XR8	311	Pilot Peak	191.1	177.5	-13.6	239	235	-4
XR8	312	Pilot Peak	127.3	112.9	-14.4	210	207	-3
XR8	313	Pilot Peak	146.3	147.8	1.5	220	217	-3
XR8	314	Pilot Peak	145.8	142.2	-3.6	216	213	-3
XR9	338	Pilot Peak	42.1	41.6	-0.5	153	152	-1
XR9	339	Pilot Peak	52.4	56.2	3.8	160	165	5
XR9	340	Pilot Peak	75.8	76.6	0.8	175	177	2
XR9	341	Pilot Peak	61.2	61.3	0.1	167	167	0
XR9	342	Pilot Peak	90.4	89.2	-1.2	191	195	4
XR9	343	Pilot Peak	127	131.1	4.1	208	205	-3
XR9	344	Pilot Peak	113.3	117.1	3.8	204	215	11
XR9	345	Pilot Peak	83.8	78.6	-5.2	184	190	6
XR1	186	Independence Lake	28.4	27.8	-0.6	123	128	5
XR1	188	Independence Lake	26.2	24.1	-2.1	122	128	6
XR1	189	Independence Lake	52.4	49.2	-3.2	149	157	8
XR1	190	Independence Lake	30.6	27.5	-3.1	126	133	7
XR1	191	Independence Lake	54.2	53.3	-0.9	152	163	11
XR2	201	Independence Lake	29.9	27	-2.9	125	130	5
XR2	204	Independence Lake	16.1	13.6	-2.5	105	107	2
XR2	205	Independence Lake	43.1	37.5	-5.6	144	147	3
XR3	217	Independence Lake	69	64.6	-4.4	164	168	4
XR3	219	Independence Lake	33.7	34.9	1.2	133	135	2
XR3	220	Independence Lake	14.7	13.8	-0.9	101	109	8
XR3	221	Independence Lake	18	16.1	-1.9	103	106	3
XR3	222	Independence Lake	64.8	62.12	-2.68	155	165	10
XR4	239	Independence Lake	17.8	19.7	1.9	108	117	9
XR4	241	Independence Lake	32.2	36	3.8	132	140	8
XR4	242	Independence Lake	21	17.6	-3.4	116	119	3
XR4	243	Independence Lake	32.7	38	5.3	133	143	10
XR5	247	Independence Lake	43.8	51.9	8.1	149	162	13
XR5	249	Independence Lake	48.9	53.6	4.7	149	153	4
XR5	251	Independence Lake	26.2	29.1	2.9	125	127	2
XR5	253	Independence Lake	30.7	35.6	4.9	130	138	8
XR6	270	Independence Lake	41.6	49.2	7.6	145	154	9
XR6	271	Independence Lake	71.9	76.7	4.8	174	177	3
XR6	272	Independence Lake	24.4	24	-0.4	121	126	5
XR6	274	Independence Lake	16.3	15.6	-0.7	104	109	5
XR6	275	Independence Lake	40.7	42	1.3	139	143	4
XR7	291	Independence Lake	36.4	40.3	3.9	131	140	9
XR7	292	Independence Lake	39	46.1	7.1	140	153	13
XR7	293	Independence Lake	49.7	51.5	1.8	155	160	5
XR7	294	Independence Lake	35.54	43.4	7.86	134	139	5
XR7	296	Independence Lake	50.3	61.4	11.1	153	160	7
XR7	297	Independence Lake	41	47.7	6.7	139	147	8
XR7	298	Independence Lake	66	85.9	19.9	165	175	10
XR7	300	Independence Lake	62.6	71.1	8.5	160	167	7
XR8	315	Independence Lake	116.3	113.7	-2.6	194	204	10
XR8	316	Independence Lake	54.7	54.4	-0.3	157	165	8
XR8	317	Independence Lake	61.4	72	10.6	161	167	6
XR8	318	Independence Lake	48.8	49.3	0.5	150	158	8
XR8	319	Independence Lake	75.3	79.8	4.5	161	178	17
XR8	320	Independence Lake	73.7	77.8	4.1	170	180	10
XR8	321	Independence Lake	66.7	72.4	5.7	164	175	11
XR8	322	Independence Lake	59.6	59.9	0.3	155	158	3
XR8	323	Independence Lake	58.6	63.6	5	159	163	4
XR8	324	Independence Lake	55.7	59.4	3.7	161	163	2
XR8	325	Independence Lake	59.4	60.7	1.3	158	166	8
XR8	326	Independence Lake	77	80.1	3.1	174	178	4
XR9	330	Independence Lake	57.5	61.8	4.3	158	160	2
XR9	331	Independence Lake	51.5	55.2	3.7	156	162	6
XR9	332	Independence Lake	30	31.5	1.5	127	133	6
XR9	334	Independence Lake	21	21.4	0.4	117	122	5
XR9	335	Independence Lake	48.8	50.1	1.3	152	161	9
XR9	336	Independence Lake	35.7	37.1	1.4	133	144	11
XR9	337	Independence Lake	38.1	43.2	5.1	140	147	7
XR1	183	Austin Meadow	21.8	19.7	-2.1	113	117	4
XR1	184	Austin Meadow	26.2	22.4	-3.8	120	124	4
XR2	199	Austin Meadow	65.7	60.4	-5.3	167	169	2
XR2	200	Austin Meadow	22.5	20.6	-1.9	117	119	2
XR3	214	Austin Meadow	31.9	29.5	-2.4	132	133	1
XR3	215	Austin Meadow	16	13.8	-2.2	109	109	0
XR4	233	Austin Meadow	55.6	48.1	-7.5	149	148	-1
XR5	244	Austin Meadow	72.7	72.3	-0.4	183	181	-2
XR5	245	Austin Meadow	66	62.8	-3.2	160	165	5
XR5	246	Austin Meadow	27.1	27.6	0.5	125	128	3
XR7	279	Austin Meadow	52	61.8	9.8	155	163	8
XR7	280	Austin Meadow	36.1	37	0.9	139	141	2
XR8	301	Austin Meadow	79.3	76.4	-2.9	176	178	2
XR8	302	Austin Meadow	58.2	58	-0.2	159	162	3
XR8	303	Austin Meadow	73.2	82.6	9.4	172	170	-2
XR9	327	Austin Meadow	47.6	51.5	3.9	152	157	5
XR9	328	Austin Meadow	36.5	33.4	-3.1	138	138	0
XR9	329	Austin Meadow	20.4	17.5	-2.9	108	110	2
